# Supplementary material for: Effect of neighborhood and individual-level socioeconomic factors on breast cancer screening adherence in a multi-ethnic study
Source: BMC Public Health. 2024 Jan 2;24:63. doi: 10.1186/s12889-023-17252-9 (PMC10763410; doi:10.1186/s12889-023-17252-9)
Supplement: Supplementary file 1 — Additional file 1: Table S1A. Outcome definitions. Table S1B. Description of individual and neighborhood-level variables. Table S1C. Significant baseline characteristics by race/ethnicity based on univariate regression models**. Table S1D. LASSO Model* Results: A cross validation method was used to estimate lambda, the tuning parameter. Based on the results, we chose the lambda value with the lowest cross validation error value to assess results. Table S1E. First multivariable analysis model* Results: Total Population (n=447). [file 12889_2023_17252_MOESM1_ESM.xlsx]

## Sheet: Table S1A
Table S1A: Outcome Definitions
	Non-Adherent	Adherent	Total	p-value
	(n=91)	(n=381)	(n=472)
Have you ever had a Mammogram?
No	0 (0%)	23 (6.0%)	23 (4.9%)
Yes	91 (100%)	357 (93.7%)	448 (94.9%)
Missing	0 (0%)	1 (0.3%)	1 (0.2%)
When was your last Mammogram?
5 or more years ago	19 (20.9%)	1 (0.3%)	20 (4.2%)
Within the past 2 years (1 year but less than 2 years ago)	29 (31.9%)	55 (14.4%)	84 (17.8)
Within the past 3 years (2 years but less than 3 years ago)	23 (25.3%)	1 (0.3%)	24 (5.1%)
Within the past 5 years (3 years but less than 5 years ago)	20 (22.0%)	2 (0.5%)	22 (4.7%)
Within the past year (anytime less than 12 months ago)	0 (0%)	296 (77.7%)	296 (62.7%)
Missing	0 (0%)	26 (6.8%)	26 (5.5%)
Do you have a personal history of Breast Cancer?				0.89
No	84 (92.3%)	350 (91.9%)	434 (91.9%)
Yes	7 (7.7%)	31 (8.1%)	38 (8.1%)

## Sheet: Table S1B
Table S1B: Description of Individual and Neighborhood-Level Variables
Individual-level Variables
Socio-Demographics [3,12,13]: Age (continuous variable); Sex (Male or Female); Education (More than high school, High school, Less than high school); Marital Status (Married, Not married); Country of Birth (US, Foreign); Home rental or ownership (Rent/other, Own)
Economic variables [12,27,28]: Household income (Low (Less than 10,000 to under $20,000), Mid ($20,000 to under $75,000), High ($75,000 to $200,000 or more); Insurance Type (Medicaid, Medicare/Veteran, Private, Not Insured); Financial Security or stress regarding the ability to pay rent/mortgage; Food Insecurity, defined in terms of ability to buy nutritious meals (Always/Usually, Sometimes, Neve…
Perceived Discrimination [25,26,35-37] Feeling as though you were treated better or worse than people of other races in the past 12 months; and Feeling as though your experience when seeking health care was better or worse than people of other races in the past 12 months (Better than other races, Only encountered people of the same race/ The same as other races, Worse than other races).
Cancer Knowledge/Beliefs [11] Cancer fatalism; Ability to reduce the risk of cancer; Presented with too many recommendations to prevent cancer; and lifestyle behavior affects cancer (each coded as Strongly agree/ Somewhat agree, Somewhat disagree/ strongly disagree); Frequently worrying about getting cancer (Moderately/Extremely, Somewhat, Not at all/ Slightly); Likelihood of having cancer compar…
Social Network Support [11] Receipt of necessary social/emotional support (Always/Usually, Rarely/Never, Sometimes )
Cancer-related Risk Behaviors [11] Current smoker, Alcohol use, Diabetes (each coded as Yes, No) and Body Mass Index (BMI) (continuous variable)
Health Literacy [38-41] Difficulty in understanding provided health information (Very difficult/Somewhat difficult, Very easy/Somewhat easy)
Physical/Neighborhood- level Variables
Neighborhood stability: Percentage of those living in the same house as one year ago (Continuous variable)
Language Skills: Percentage with poor English language skills (Continuous variable)
Household Isolation: % linguistically isolated household – living in a household in which all members aged 14 and older speak a non-English language and have difficulty with English (Continuous variable)
Household Income: (Continuous variable)
Crowding: Percentage of those with more than one person living in a household per room (Continuous variable)
Transportation: Percentage with access to 1 or more vehicles (Continuous variable)
Index of Concentration at the Extremes (ICE):
ICE- Income [16]: Score quartiles ranging from 1-concentrated poverty to 4-high concentration of affluence)
ICE-Race/Income [39]: Score quartiles ranging from 1-concentrated poverty of NHB population to 4-High concentrated affluence of NHW
Yost Index [42,43]: A previously validated composite SES measure, created by principal component analysis of seven indicator variables: education (out of individuals age 25 and older, proportion with college, high school and less than high school respectively); proportion with a blue collar job; proportion older than age 16 in the workforce without a job; median household income; percent below 20…

## Sheet: Table S1C
Table S1C: Significant Baseline Characteristics by Race/Ethnicity Based on Univariate Regression Models**
	NHB (n=264)			Hispanic (n=89)			NHW (n=118)
	Non-Adherent	Adherent	P-Value	Non-Adherent	Adherent	P-Value	Non-Adherent	Adherent	P-Value
	(n=42)	(n=222)		(n=29)	(n=60)		(n=20)	(n=98)
Sociocultural Environment
Socio-Demographics
Age			0.7535			0.0326			0.58
Mean (SD)	57.7 (10.2)	57.2 (10.4)		58.1 (11.6)	52.6 (10.3)		62.4 (11.7)	60.8 (12.0)
Median [Min, Max]	53.5 [47.0, 87.0]	56.0 [39.0, 86.0]		54.0 [46.0, 94.0]	51.5 [39.0, 74.0]		61.5 [46.0, 86.0]	63.0 [39.0, 81.0]
Center			0.02*			0.8515			0.9669
Fox Chase Cancer Center	20 (47.6%)	63 (28.4%)		18 (62.1%)	36 (60.0%)		20 (100%)	86 (87.8%)
Temple University Hospital	22 (52.4%)	159 (71.6%)		11 (37.9%)	24 (40.0%)		0 (0%)	12 (12.2%)
Education			0.5042			0.0773			0.9642
More than high school	24 (57.1%)	116 (52.3%)		11 (37.9%)	38 (63.3%)		15 (75.0%)	70 (71.4%)
High school	8 (19.0%)	61 (27.5%)		7 (24.1%)	10 (16.7%)		5 (25.0%)	20 (20.4%)
Less than high school	10 (23.8%)	44 (19.8%)		11 (37.9%)	12 (20.0%)		0 (0%)	8 (8.2%)
Missing	0 (0%)	1 (0.5%)		0 (0%)	0 (0%)		0 (0%)	0 (0%)
Marital Status			0.6266			0.2592			0.214
Married	7 (16.7%)	44 (19.8%)		7 (24.1%)	21 (35.0%)		9 (45.0%)	59 (60.2%)
Not Married	35 (83.3%)	177 (79.7%)		22 (75.9%)	37 (61.7%)		11 (55.0%)	39 (39.8%)
Missing	0 (0%)	1 (0.5%)		0 (0%)	2 (3.3%)		0 (0%)	0 (0%)
Country of Birth			0.7191			0.3526			0.981
USA	40 (95.2%)	214 (96.4%)		19 (65.5%)	45 (75.0%)		20 (100%)	94 (95.9%)
Foreign	2 (4.8%)	8 (3.6%)		10 (34.5%)	15 (25.0%)		0 (0%)	4 (4.1%)
Home rental or ownership			0.7867			0.02*			0.2844
Rent/Other	26 (61.9%)	119 (53.6%)		21 (72.4%)	28 (46.7%)		7 (35.0%)	23 (23.5%)
Own	16 (38.1%)	103 (46.4%)		8 (27.6%)	32 (53.3%)		13 (65.0%)	75 (76.5%)
Economic variables
Household Income			0.12*			0.10*			0.4351
Low (Less than $10,000 to under $20,000)	16 (38.1%)	107 (48.2%)		17 (58.6%)	19 (31.7%)		6 (30.0%)	15 (15.3%)
Mid ($20,000 to under $75,000)	22 (52.4%)	74 (33.3%)		7 (24.1%)	24 (40.0%)		6 (30.0%)	28 (28.6%)
High (above $75,000)	2 (4.8%)	26 (11.7%)		1 (3.4%)	8 (13.3%)		6 (30.0%)	40 (40.8%)
Not sure/Refused	2 (4.8%)	15 (6.8%)		4 (13.8%)	9 (15.0%)		2 (10.0%)	15 (15.3%)
How often in the past 12 months would you say you were worried or stressed about having enough money to pay your rent/mortgage?			0.40*			0.3191			0.4469
Always/Usually	16 (38.1%)	56 (25.2%)		5 (17.2%)	15 (25.0%)		3 (15.0%)	11 (11.2%)
Sometimes	9 (21.4%)	62 (27.9%)		14 (48.3%)	17 (28.3%)		6 (30.0%)	16 (16.3%)
Never/Rarely	15 (35.7%)	92 (41.4%)		8 (27.6%)	24 (40.0%)		10 (50.0%)	67 (68.4%)
Not sure/Refused	2 (4.8%)	12 (5.4%)		2 (6.9%)	4 (6.7%)		1 (5.0%)	4 (4.1%)
How often in the past 12 months would you say you were worried or stressed about having enough money to buy nutritious meals?			0.11*			0.03*			0.3648
Always/Usually	13 (31.0%)	43 (19.4%)		4 (13.8%)	12 (20.0%)		2 (10.0%)	3 (3.1%)
Sometimes	11 (26.2%)	45 (20.3%)		18 (62.1%)	19 (31.7%)		5 (25.0%)	21 (21.4%)
Never/Rarely	18 (42.9%)	132 (59.5%)		7 (24.1%)	29 (48.3%)		13 (65.0%)	74 (75.5%)
Missing	0 (0%)	2 (0.9%)		0 (0%)	0 (0%)		0 (0%)	0 (0%)
Which one of these phrases comes closest to your own feelings about your household’s income these days?			0.29*			0.15*			0.9347
Living comfortably on present income	15 (35.7%)	52 (23.4%)		3 (10.3%)	15 (25.0%)		8 (40.0%)	46 (46.9%)
Getting by on present income	15 (35.7%)	112 (50.5%)		13 (44.8%)	29 (48.3%)		8 (40.0%)	34 (34.7%)
Finding it very difficult on present income/Finding it difficult on present income	12 (28.6%)	57 (25.7%)		13 (44.8%)	13 (21.7%)		4 (20.0%)	16 (16.3%)
Missing	0 (0%)	1 (0.5%)		0 (0%)	3 (5.0%)		0 (0%)	2 (2.0%)
Perceived Discrimination
Within the past 12 months, do you feel you were treated worse than, the same as, or better than people of other races?			0.18*			0.7455			0.2468
Better than other races	1 (2.4%)	14 (6.3%)		2 (6.9%)	2 (3.3%)		2 (10.0%)	27 (27.6%)
Only encountered people of the same race/The same as other races	29 (69.0%)	168 (75.7%)		20 (69.0%)	43 (71.7%)		18 (90.0%)	66 (67.3%)
Worse than other races	10 (23.8%)	30 (13.5%)		5 (17.2%)	9 (15.0%)		0 (0%)	2 (2.0%)
Missing	2 (4.8%)	10 (4.5%)		2 (6.9%)	6 (10.0%)		0 (0%)	3 (3.1%)
Within the past 12 months, when seeking health care, do you feel your experiences were worse than, the same as or better than for people of other races?			0.1394			0.5653			0.8685
Better than other races	2 (4.8%)	21 (9.5%)		1 (3.4%)	7 (11.7%)		1 (5.0%)	12 (12.2%)
Only encountered people of the same race/The same as other races	28 (66.7%)	177 (79.7%)		25 (86.2%)	47 (78.3%)		16 (80.0%)	78 (79.6%)
Worse than other races	4 (9.5%)	17 (7.7%)		2 (6.9%)	2 (3.3%)		0 (0%)	1 (1.0%)
Not sure/Refused	4 (9.5%)	6 (2.7%)		1 (3.4%)	3 (5.0%)		1 (5.0%)	6 (6.1%)
Missing	4 (9.5%)	1 (0.5%)		0 (0%)	1 (1.7%)		2 (10.0%)	1 (1.0%)
Cancer Knowledge/ Beliefs
When I think about cancer, I automatically think about death.			0.3258			0.2304			0.1662
Strongly agree/Somewhat agree	17 (40.5%)	118 (53.2%)		17 (58.6%)	27 (45.0%)		5 (25.0%)	41 (41.8%)
Strongly disagree/Somewhat disagree	24 (57.1%)	100 (45.0%)		12 (41.4%)	33 (55.0%)		15 (75.0%)	57 (58.2%)
Not sure/Refused	1 (2.4%)	4 (1.8%)		0 (0%)	0 (0%)		0 (0%)	0 (0%)
There's not much you can do to lower your chances of getting cancer.			0.2789			0.4935			0.33*
Strongly agree/Somewhat agree	20 (47.6%)	84 (37.8%)		12 (41.4%)	27 (45.0%)		8 (40.0%)	23 (23.5%)
Strongly disagree/Somewhat disagree	20 (47.6%)	133 (59.9%)		15 (51.7%)	32 (53.3%)		12 (60.0%)	74 (75.5%)
Not sure/Refused	2 (4.8%)	5 (2.3%)		2 (6.9%)	1 (1.7%)		0 (0%)	1 (1.0%)
There are so many different recommendations about preventing cancer, it's hard to know which ones to follow.			0.35*			0.49*			0.8583
Strongly agree/Somewhat agree	31 (73.8%)	176 (79.3%)		22 (75.9%)	49 (81.7%)		15 (75.0%)	66 (67.3%)
Somewhat disagree/Strongly disagree	9 (21.4%)	43 (19.4%)		5 (17.2%)	10 (16.7%)		5 (25.0%)	30 (30.6%)
Not sure/Refused	2 (4.8%)	3 (1.4%)		2 (6.9%)	1 (1.7%)		0 (0%)	2 (2.0%)
Cancer is most often caused by a person's behavior or lifestyle.			0.21*			0.46*			0.9652
Strongly agree/Somewhat agree	23 (54.8%)	148 (66.7%)		9 (31.0%)	26 (43.3%)		12 (60.0%)	60 (61.2%)
Somewhat disagree/Strongly disagree	18 (42.9%)	66 (29.7%)		18 (62.1%)	32 (53.3%)		8 (40.0%)	35 (35.7%)
Not sure/Refused	1 (2.4%)	8 (3.6%)		2 (6.9%)	2 (3.3%)		0 (0%)	3 (3.1%)
Compared to other people your age, how likely do you think you are to get cancer in your lifetime?			0.1413			0.9808			0.3247
Very Likely/Likely	9 (21.4%)	71 (32.0%)		7 (24.1%)	13 (21.7%)		3 (15.0%)	29 (29.6%)
Neither unlikely nor likely	13 (31.0%)	35 (15.8%)		14 (48.3%)	27 (45.0%)		3 (15.0%)	29 (29.6%)
Very unlikely/Unlikely	13 (31.0%)	66 (29.7%)		4 (13.8%)	10 (16.7%)		3 (15.0%)	7 (7.1%)
Not sure/Refused	3 (7.1%)	20 (9.0%)		0 (0%)	2 (3.3%)		1 (5.0%)	3 (3.1%)
Missing	4 (9.5%)	30 (13.5%)		4 (13.8%)	8 (13.3%)		10 (50.0%)	30 (30.6%)
I'd rather not know my chance of getting cancer			0.1279			0.364			0.3642
Strongly agree/Somewhat agree	16 (38.1%)	73 (32.9%)		10 (34.5%)	12 (20.0%)		5 (25.0%)	18 (18.4%)
Strongly disagree/Somewhat disagree	20 (47.6%)	118 (53.2%)		15 (51.7%)	38 (63.3%)		5 (25.0%)	48 (49.0%)
Not sure/Refused	2 (4.8%)	1 (0.5%)		0 (0%)	2 (3.3%)		0 (0%)	2 (2.0%)
Missing	4 (9.5%)	30 (13.5%)		4 (13.8%)	8 (13.3%)		10 (50.0%)	30 (30.6%)
How worried are you about getting cancer			0.2859			0.8498			0.7551
Moderately/Extremely	4 (9.5%)	49 (22.1%)		4 (13.8%)	12 (20.0%)		0 (0%)	19 (19.4%)
Somewhat	5 (11.9%)	20 (9.0%)		10 (34.5%)	16 (26.7%)		3 (15.0%)	21 (21.4%)
Not at all/Slightly	29 (69.0%)	122 (55.0%)		11 (37.9%)	22 (36.7%)		7 (35.0%)	28 (28.6%)
Not sure/Refused	0 (0%)	1 (0.5%)		0 (0%)	2 (3.3%)		0 (0%)	0 (0%)
Missing	4 (9.5%)	30 (13.5%)		4 (13.8%)	8 (13.3%)		10 (50.0%)	30 (30.6%)
At what age do you think most women are supposed to start having mammograms?			0.11*			0.99*			0.99
Correct	5 (11.9%)	8 (3.6%)		2 (6.9%)	0 (0%)		0 (0%)	7 (7.1%)
Incorrect	37 (88.1%)	210 (94.6%)		27 (93.1%)	59 (98.3%)		20 (100%)	90 (91.8%)
Not sure/Refused	0 (0%)	4 (1.8%)		0 (0%)	1 (1.7%)		0 (0%)	1 (1.0%)
Social Network Support
How often do you get the social and emotional support you need?			0.66*			0.25*			0.1008
Always/Usually	27 (64.3%)	136 (61.3%)		15 (51.7%)	34 (56.7%)		14 (70.0%)	75 (76.5%)
Rarely/Never	4 (9.5%)	33 (14.9%)		0 (0%)	12 (20.0%)		4 (20.0%)	5 (5.1%)
Sometimes	11 (26.2%)	53 (23.9%)		14 (48.3%)	14 (23.3%)		2 (10.0%)	16 (16.3%)
Missing	0 (0%)	0 (0%)		0 (0%)	0 (0%)		0 (0%)	2 (2.0%)
Cancer-Related Risk Behaviors
Current Smoker			0.6538			0.73*			0.4069
No	32 (76.2%)	161 (72.5%)		23 (79.3%)	51 (85.0%)		18 (90.0%)	93 (94.9%)
Yes	10 (23.8%)	60 (27.0%)		5 (17.2%)	9 (15.0%)		2 (10.0%)	5 (5.1%)
Missing	0 (0%)	1 (0.5%)		1 (3.4%)	0 (0%)		0 (0%)	0 (0%)
Alcohol Use			0.82*			< 0.01*			0.07*
No	22 (52.4%)	120 (54.1%)		26 (89.7%)	37 (61.7%)		12 (60.0%)	37 (37.8%)
Yes	20 (47.6%)	101 (45.5%)		2 (6.9%)	23 (38.3%)		8 (40.0%)	61 (62.2%)
Missing	0 (0%)	1 (0.5%)		1 (3.4%)	0 (0%)		0 (0%)	0 (0%)
Diabetes			0.8326			0.2537			0.5314
No	28 (66.7%)	151 (68.0%)		20 (69.0%)	48 (80.0%)		18 (90.0%)	82 (83.7%)
Yes	14 (33.3%)	70 (31.5%)		9 (31.0%)	12 (20.0%)		2 (10.0%)	15 (15.3%)
Missing	0 (0%)	1 (0.5%)		0 (0%)	0 (0%)		0 (0%)	1 (1.0%)
Body Mass Index (BMI)			0.0347			0.5857			0.06*
Mean (SD)	29.9 (6.63)	32.8 (8.03)		29.9 (8.34)	31.0 (9.00)		30.6 (6.66)	27.7 (5.97)
Median [Min, Max]	28.5 [20.2, 45.5]	31.6 [17.3, 57.0]		27.6 [20.1, 52.9]	28.6 [17.6, 74.0]		29.0 [20.4, 43.3]	26.4 [17.9, 48.4]
Missing	1 (2.4%)	1 (0.5%)		0 (0%)	0 (0%)		0 (0%)	6 (6.1%)
HealthCare System Measures
Health Literacy
How difficult is it for you to understand information that doctors, nurses etc., tell you?			0.5615			0.2209			0.7777
Very Difficult/Somewhat difficult	8 (19.0%)	34 (15.3%)		12 (41.4%)	17 (28.3%)		2 (10.0%)	12 (12.2%)
Very easy/Somewhat easy	34 (81.0%)	186 (83.8%)		17 (58.6%)	43 (71.7%)		18 (90.0%)	86 (87.8%)
Missing	0 (0%)	2 (0.9%)		0 (0%)	0 (0%)		0 (0%)	0 (0%)
Healthcare Access
Insurance Type			0.72*			0.10*			0.7207
Government (Veteran)/Other	0 (0%)	8 (3.6%)		2 (6.9%)	0 (0%)		1 (5.0%)	1 (1.0%)
Medicaid	18 (42.9%)	92 (41.4%)		12 (41.4%)	16 (26.7%)		3 (15.0%)	11 (11.2%)
Medicare	7 (16.7%)	55 (24.8%)		8 (27.6%)	10 (16.7%)		5 (25.0%)	35 (35.7%)
Not Insured	5 (11.9%)	16 (7.2%)		4 (13.8%)	8 (13.3%)		0 (0%)	3 (3.1%)
Private	11 (26.2%)	50 (22.5%)		3 (10.3%)	26 (43.3%)		11 (55.0%)	48 (49.0%)
Missing	1 (2.4%)	1 (0.5%)		0 (0%)	0 (0%)		0 (0%)	0 (0%)
In the past 12 months was there a time when you needed to see a doctor but could not because of the cost?			0.9558			0.1623			0.1753
No	36 (85.7%)	191 (86.0%)		21 (72.4%)	51 (85.0%)		16 (80.0%)	88 (89.8%)
Yes	6 (14.3%)	31 (14.0%)		8 (27.6%)	9 (15.0%)		4 (20.0%)	9 (9.2%)
Missing	0 (0%)	0 (0%)		0 (0%)	0 (0%)		0 (0%)	1 (1.0%)
About how long has it been since you last visited a doctor for a routine check up?			< 0.01			0.9781			0.19
5 or more years ago	1 (2.4%)	0 (0%)		0 (0%)	0 (0%)		1 (5.0%)	0 (0%)
Within past 5 years (2 years but less than 5 years ago)	5 (11.9%)	2 (0.9%)		0 (0%)	3 (5.0%)		3 (15.0%)	4 (4.1%)
Within the past year/Within past 2 years (1 year but less than 2 years ago)	36 (85.7%)	220 (99.1%)		29 (100%)	57 (95.0%)		16 (80.0%)	93 (94.9%)
Missing	0 (0%)	0 (0%)		0 (0%)	0 (0%)		0 (0%)	1 (1.0%)
Overall, how would you rate the quality of health care you received in the past 12 months?			< 0.01*			0.91*			0.76*
Excellent/Very Good	15 (35.7%)	134 (60.4%)		16 (55.2%)	33 (55.0%)		15 (75.0%)	71 (72.4%)
Good	18 (42.9%)	68 (30.6%)		10 (34.5%)	18 (30.0%)		3 (15.0%)	22 (22.4%)
Fair/Poor	6 (14.3%)	18 (8.1%)		2 (6.9%)	7 (11.7%)		1 (5.0%)	3 (3.1%)
Not sure/Refused	3 (7.1%)	2 (0.9%)		1 (3.4%)	2 (3.3%)		1 (5.0%)	2 (2.0%)
Physical/Neighborhood-level variables
Living in same house as 1 year ago			0.6239			0.1788			0.9127
Mean (SD)	0.867 (0.0776)	0.873 (0.0658)		0.858 (0.0669)	0.878 (0.0613)		0.898 (0.0471)	0.899 (0.0589)
Median [Min, Max]	0.875 [0.677, 0.982]	0.875 [0.549, 0.988]		0.884 [0.686, 0.958]	0.897 [0.701, 0.958]		0.907 [0.803, 0.962]	0.910 [0.685, 0.984]
% Poor English			0.7785			0.6647			0.3867
Mean (SD)	0.0591 (0.0667)	0.0557 (0.0738)		0.145 (0.124)	0.134 (0.110)		0.0762 (0.0934)	0.0603 (0.0700)
Median [Min, Max]	0.0395 [0.00, 0.239]	0.0270 [0.00, 0.350]		0.103 [0.00358, 0.360]	0.107 [0.00, 0.400]		0.0370 [0.00776, 0.375]	0.0407 [0.00, 0.422]
Household Isolation			0.9707			0.7926			0.4162
Mean (SD)	0.0438 (0.0587)	0.0434 (0.0681)		0.106 (0.104)	0.101 (0.0859)		0.0473 (0.0809)	0.0357 (0.0517)
Median [Min, Max]	0.0261 [0.00, 0.258]	0.0187 [0.00, 0.393]		0.0758 [0.00, 0.393]	0.0749 [0.00, 0.312]		0.0156 [0.00, 0.312]	0.0173 [0.00, 0.261]
ICE-Income (Quartiles)			0.7573			0.54			0.0892
1 Concentrated Poverty	32 (76.2%)	182 (82.0%)		22 (75.9%)	42 (70.0%)		4 (20.0%)	10 (10.2%)
2	3 (7.1%)	14 (6.3%)		5 (17.2%)	7 (11.7%)		7 (35.0%)	15 (15.3%)
3	4 (9.5%)	12 (5.4%)		1 (3.4%)	7 (11.7%)		4 (20.0%)	26 (26.5%)
4 Concentrated Affluence	3 (7.1%)	14 (6.3%)		1 (3.4%)	4 (6.7%)		5 (25.0%)	47 (48.0%)
ICE-Race (Quartiles)			0.7735			0.4482			0.9881
1 High Concentration of NHB	37 (88.1%)	204 (91.9%)		26 (89.7%)	43 (71.7%)		4 (20.0%)	19 (19.4%)
2	2 (4.8%)	9 (4.1%)		2 (6.9%)	10 (16.7%)		7 (35.0%)	31 (31.6%)
3	3 (7.1%)	8 (3.6%)		1 (3.4%)	5 (8.3%)		6 (30.0%)	31 (31.6%)
4 High Concentration of NHW	0 (0%)	1 (0.5%)		0 (0%)	2 (3.3%)		3 (15.0%)	17 (17.3%)
ICE Race+Income (Quartiles)			0.4956			0.6166			0.04*
1 Concentrated Poverty of NHB	36 (85.7%)	201 (90.5%)		26 (89.7%)	45 (75.0%)		6 (30.0%)	17 (17.3%)
2	2 (4.8%)	7 (3.2%)		2 (6.9%)	9 (15.0%)		2 (10.0%)	20 (20.4%)
3	3 (7.1%)	6 (2.7%)		0 (0%)	2 (3.3%)		8 (40.0%)	16 (16.3%)
4 Concentration Affluence of NHW	1 (2.4%)	8 (3.6%)		1 (3.4%)	4 (6.7%)		4 (20.0%)	45 (45.9%)
Yost Index (Quintiles)			0.7002			0.913			0.01*
1 Low SES	29 (69.0%)	159 (71.6%)		18 (62.1%)	31 (51.7%)		3 (15.0%)	9 (9.2%)
2	5 (11.9%)	32 (14.4%)		6 (20.7%)	13 (21.7%)		7 (35.0%)	10 (10.2%)
3	2 (4.8%)	8 (3.6%)		4 (13.8%)	7 (11.7%)		5 (25.0%)	10 (10.2%)
4	3 (7.1%)	6 (2.7%)		0 (0%)	3 (5.0%)		1 (5.0%)	30 (30.6%)
5 High SES	3 (7.1%)	15 (6.8%)		1 (3.4%)	5 (8.3%)		3 (15.0%)	33 (33.7%)
Missing	0 (0%)	2 (0.9%)		0 (0%)	1 (1.7%)		1 (5.0%)	6 (6.1%)
Median-Household Income			0.2593			0.2266			0.1272
Mean (SD)	36300 (23500)	33200 (23200)		32500 (18400)	39900 (28300)		64600 (26300)	78900 (30800)
Median [Min, Max]	29000 [14000, 120000]	24300 [11400, 143000]		28200 [14400, 108000]	32200 [14300, 187000]		57900 [33900, 136000]	75700 [14600, 162000]
% Overcrowding			0.07*			0.061			0.1236
% Overcrowding - High	26 (61.9%)	114 (51.4%)		22 (75.9%)	38 (63.3%)		10 (50.0%)	27 (27.6%)
% Overcrowding - Low	16 (38.1%)	108 (48.6%)		7 (24.1%)	22 (36.7%)		10 (50.0%)	71 (72.4%)
% with Access to Transportation (1 or more vehicles)			0.11*			0.3006			0.75*
Mean (SD)	0.644 (0.188)	0.596 (0.173)		0.661 (0.171)	0.701 (0.173)		0.897 (0.0871)	0.906 (0.124)
Median [Min, Max]	0.573 [0.343, 1.00]	0.554 [0.304, 0.993]		0.632 [0.378, 0.978]	0.700 [0.328, 1.00]		0.907 [0.674, 0.991]	0.958 [0.462, 1.00]
* denotes variables that are significant in the univariate analysis at p<0.2 and identified as a predictor by LASSO (Supplementary Table S4)
**Univariate models logit(P(Y)) = α + Xjβj Where Y is a binary indicator for adherence, and Xj is the jth covariate (possibly a factor covariate with multiple levels) from Table 1 (J=41 total models fit).

## Sheet: Table S1D
Table S1D: LASSO Model* Results: A cross validation method was used to estimate lambda, the tuning parameter. Based on the results, we chose the lambda value with the lowest cross validation error value to assess results.
LASSO-NHB Population		LASSO-Hispanic Population		LASSO-NHW Population		LASSO-Total Population
Individual-Level	Coefficient	Individual-Level	Coefficient	Individual-Level	Coefficient	Individual-Level	Coefficient
(Intercept)	-0.143232	(Intercept)	1.34474	(Intercept)	-2.82187	(Intercept)	-1.1471
Center- Temple University Hospital	-0.303475	Center- Temple University Hospital	0	Center- Temple University Hospital	0	Center- Temple University Hospital	-0.192997
At what age do you think people should begin screening for BC? - Incorrect	-0.357559	At what age do you think people should begin screening for BC? - Incorrect	-0.930892	At what age do you think people should begin screening for BC - Incorrect	0	Race- Black	0.0089546
At what age do you think people should begin screening for BC - Not sure/Refused	-0.771546	At what age do you think people should begin screening for BC? - Not sure/Refused	missing	At what age do you think people should begin screening for BC? - Not sure/Refused	0	Race- Hispaic	0.111542
History of Breast Cancer- Yes	0	History of Breast Cancer- Yes	0	History of Breast Cancer- Yes	0	History of Breast Cancer	0
Education - Less than high school	0	Education - Less than high school	0	Education - Less than high school	0	At what age do you think people should begin screening for BC? - Incorrect	0
Education - More than high school	0	Education - More than high school	0	Education - More than high school	0	At what age do you think people should begin screening for BC? - Not sure/Refused	0
Marital Status - Not married	0	Marital Status - Not married	0	Marital Status - Not married	0	Education - Less than high school	0
Country of Birth - USA	0	Country of Birth - USA	0	Country of Birth- USA	0	Education - More than high school	0
Household Income (Mid -$20,000 to under $75,000)	0.763123	Household Income (Mid -$20,000 to under $75,000)	-0.0105425	Household Income (Mid -$20,000 to under $75,000)	0	Marital Status - Not married	0
Household Income (High - above $75,000)	-0.399973	Household Income (High - above $75,000)	-0.0725725	Household Income (High - above $75,000)	0	Country of Birth - USA	0
Household Income (Not sure/Refused)	-0.152838	Household Income (Not sure/Refused)	-0.0740203	Household Income (Not sure/Refused)	0	Household Income (Mid -$20,000 to under $75,000)	0.0941789
Home rental or ownership - Rent/Other	0	Home rental or ownership - Rent/Other	0.602583	Home rental or ownership - Rent/Other	0	Household Income (High - above $75,000)	-0.104535
Insurance Type- Medicaid	0.509552	Insurance Type- Medicaid	-0.849971	Insurance Type- Medicaid	0	Household Income (Not sure/Refused)	-0.114513
Insurance Type- Medicare	0.386367	Insurance Type- Medicare	0.71931	Insurance Type- Medicare	0	Home rental or ownership - Rent/Other	0.0912452
Insurance Type - Not Insured	0.286266	Insurance Type - Not Insured	-1.38965	Insurance Type-Not Insured	0	Insurance Type- Medicaid	0
Insurance Type- Private	0.601666	Insurance Type- Private	-1.33399	Insurance Type- Private	0	Insurance Type- Medicare	0
Diabetes- Yes	0	Diabetes - Yes	0	Diabetes - Yes	0	Insurance Type - Not Insured	0
Current Smoker- Yes	0	Current Smoker - Yes	0	Current Smoker - Yes	0	Insurance Type _ Private	0
Alcohol Use - Yes	0.0535976	Alcohol Use- Yes	-0.449	Alcohol Use- Yes	-0.130974	Diabetes - Yes	0
Within the past 12 months, do you feel you were treated worse than, the same as, or better than people of other races? - Only encountered people of the same race/ the same as other races	0.0398381	Within the past 12 months, do you feel you were treated worse than, the same as, or better than people of other races? - Only encountered people of the same race/ the same as other races	0	Within the past 12 months, do you feel you were treated worse than, the same as, or better than people of other races? - Only encountered people of the same race/ the same as other races	0	Current Smoker - Yes	0
Within the past 12 months, do you feel you were treated worse than, the same as, or better than people of other races? - Worse than other races	0.0856459	Within the past 12 months, do you feel you were treated worse than, the same as, or better than people of other races? - Worse than other races	0	Within the past 12 months, do you feel you were treated worse than, the same as, or better than people of other races? - Worse than other races	0	Alcohol Use- Yes	-0.337099
Within the past 12 months, when seeking health care, do you feel your experiences were worse than, the same as or better than for people of other races? - Only encountered people of the same race/ the same as other races	0	Within the past 12 months, when seeking health care, do you feel your experiences were worse than, the same as or better than for people of other races? - Only encountered people of the same race/ the same as other races	0	Within the past 12 months, when seeking health care, do you feel your experiences were worse than, the same as or better than for people of other races? - Only encountered people of the same race/ the same as other races	0	Within the past 12 months, do you feel you were treated worse than, the same as, or better than people of other races? - Only encountered people of the same race/ the same as other races	0
Within the past 12 months, when seeking health care, do you feel your experiences were worse than, the same as or better than for people of other races? - Worse than other races	0	Within the past 12 months, when seeking health care, do you feel your experiences were worse than, the same as or better than for people of other races? - Worse than other races	0	Within the past 12 months, when seeking health care, do you feel your experiences were worse than, the same as or better than for people of other races? - Worse than other races	0	Within the past 12 months, do you feel you were treated worse than, the same as, or better than people of other races? - Worse than other races	0
Within the past 12 months, when seeking health care, do you feel your experiences were worse than, the same as or better than for people of other races? - Not sure/Refused	0	Within the past 12 months, when seeking health care, do you feel your experiences were worse than, the same as or better than for people of other races? - Not sure/Refused	0	Within the past 12 months, when seeking health care, do you feel your experiences were worse than, the same as or better than for people of other races? - Not sure/Refused	0	Within the past 12 months, when seeking health care, do you feel your experiences were worse than, the same as or better than for people of other races? - Only encountered people of the same race/ the same as other races	0
How often in the past 12 months would you say you were worried or stressed about having enough money to pay your rent/mortgage (financial insecurity)? - Sometimes	-0.00942558	How often in the past 12 months would you say you were worried or stressed about having enough money to pay your rent/mortgage (financial insecurity)? - Sometimes	0	How often in the past 12 months would you say you were worried or stressed about having enough money to pay your rent/mortgage (financial insecurity)? - Sometimes	0	Within the past 12 months, when seeking health care, do you feel your experiences were worse than, the same as or better than for people of other races? - Worse than other races	0
How often in the past 12 months would you say you were worried or stressed about having enough money to pay your rent/mortgage (financial insecurity)? - Never/Rarely	-0.0156245	How often in the past 12 months would you say you were worried or stressed about having enough money to pay your rent/mortgage (financial insecurity)? - Never/Rarely	0	How often in the past 12 months would you say you were worried or stressed about having enough money to pay your rent/mortgage (financial insecurity)? - Never/Rarely	0	Within the past 12 months, when seeking health care, do you feel your experiences were worse than, the same as or better than for people of other races? - Not sure/Refused	0
How often in the past 12 months would you say you were worried or stressed about having enough money to pay your rent/mortgage (financial insecurity)? - Not sure/Refused	-0.0433437	How often in the past 12 months would you say you were worried or stressed about having enough money to pay your rent/mortgage (financial insecurity)? - Not sure/Refused	0	How often in the past 12 months would you say you were worried or stressed about having enough money to pay your rent/mortgage (financial insecurity)? - Not sure/Refused	0	How often in the past 12 months would you say you were worried or stressed about having enough money to pay your rent/mortgage (financial insecurity)? - Sometimes	0
How often in the past 12 months would you say you were worried or stressed about having enough money to buy nutritious meals (food insecurity)? - Never/Rarely	-1.0677	How often in the past 12 months would you say you were worried or stressed about having enough money to buy nutritious meals (food insecurity)? - Never/Rarely	-0.666447	How often in the past 12 months would you say you were worried or stressed about having enough money to buy nutritious meals (food insecurity)? - Never/Rarely	0	How often in the past 12 months would you say you were worried or stressed about having enough money to pay your rent/mortgage (financial insecurity)? - Never/Rarely	0
How often in the past 12 months would you say you were worried or stressed about having enough money to buy nutritious meals (food insecurity)? - Sometimes	-0.512718	How often in the past 12 months would you say you were worried or stressed about having enough money to buy nutritious meals (food insecurity)? - Sometimes	0.114498	How often in the past 12 months would you say you were worried or stressed about having enough money to buy nutritious meals (food insecurity)? - Sometimes	0	How often in the past 12 months would you say you were worried or stressed about having enough money to pay your rent/mortgage (financial insecurity)? - Not sure/Refused	0
Which one of these phrases comes closest to your own feelings about your household’s income these days? -Getting by on present income	-1.04089	Which one of these phrases comes closest to your own feelings about your household’s income these days? -Getting by on present income	0.00866389	Which one of these phrases comes closest to your own feelings about your household’s income these days? -Getting by on present income	0	How often in the past 12 months would you say you were worried or stressed about having enough money to buy nutritious meals (food insecurity)? - Never/Rarely	-0.365537
Which one of these phrases comes closest to your own feelings about your household’s income these days? -Finding it very difficult on present income/Finding it difficult on present income	-1.62084	Which one of these phrases comes closest to your own feelings about your household's income these days? -Finding it very difficult on present income/Finding it difficult on present income	0.116402	Which one of these phrases comes closest to your own feelings about your household's income these days? -Finding it very difficult on present income/Finding it difficult on present income	0	How often in the past 12 months would you say you were worried or stressed about having enough money to buy nutritious meals (food insecurity)? - Sometimes	0.0173782
Which one of these phrases comes closest to your own feelings about your household’s income these days? -Not sure/Refused	0	Which ones of these phrases comes closes to your own feelings about your household's income these days? - Not sure/Refused	-0.0910086	Which one of these phrases comes closest to your own feelings about your household’s income these days? - Not sure/Refused	0	Which one of these phrases comes closest to your own feelings about your household's income these days? -Getting by on present income	0
In the past 12 months was there a time when you needed to see a doctor but could not because of the cost? - Yes	-0.308326	In the past 12 months was there a time when you needed to see a doctor but could not because of the cost? - Yes	0	In the past 12 months was there a time when you needed to see a doctor but could not because of the cost? - Yes	0	Which one of these phrases comes closest to your own feelings about your household’s income these days? -Finding it very difficult on present income/Finding it difficult on present income	0
When I think about cancer, I automatically think about death. - Strongly disagree/ Somewhat disagree	0.0958957	When I think about cancer, I automatically think about death. - Strongly disagree/ Somewhat disagree	0	When I think about cancer, I automatically think about death. - Strongly disagree/ Somewhat disagree	0	Which one of these phrases comes closest to your own feelings about your household’s income these days? -Not sure/Refused	0
When I think about cancer, I automatically think about death. - Not sure/ Refused	-0.379096	When I think about cancer, I automatically think about death. - Not sure/ Refused	0	When I think about cancer, I automatically think about death. - Not sure/ Refused	0	In the past 12 months was there a time when you needed to see a doctor but could not because of the cost? - Yes	0
How often do you get the social and emotional support you need? - Rarely/Never	-0.12427	How often do you get the social and emotional support you need? - Rarely/Never	-0.90451	How often do you get the social and emotional support you need? - Rarely/Never	0	When I think about cancer, I automatically think about death. - Strongly disagree/ Somewhat disagree	0
How often do you get the social and emotional support you need? - Sometimes	-0.000835397	How often do you get the social and emotional support you need? - Sometimes	0.475922	How often do you get the social and emotional support you need? - Sometimes	0	When I think about cancer, I automatically think about death. - Not sure/Refused	0
How difficult is it for you to understand information that doctors, nurses etc., tell you? - Very easy/Somewhat easy	0	How difficult is it for you to understand information that doctors, nurses etc., tell you? - Very easy/Somewhat easy	0	How difficult is it for you to understand information that doctors, nurses etc., tell you? - Very easy/Somewhat easy	0	How often do you get the social and emotional support you need? - Rarely/Never	-0.246277
There is not much you can do to lower you chances of cancer? - Strongly disagree/Somewhat disagree	0	There is not much you can do to lower you chances of cancer? - Strongly disagree/Somewhat disagree	0	There is not much you can do to lower your chances of cancer?- Strongly disagree/Somewhat disagree	-0.437968	How often do you get the social and emotional support you need? - Sometimes	0.179377
There is not much you can do to lower your chances of cancer? - Not sure/Refused	0	There is not much you can do to lower your chances of cancer? - Not sure/Refused	0	There is not much you can do to lower your chances of cancer? - Not sure/Refused	0	How difficult is it for you to understand information that doctors, nurses etc., tell you? - Very easy/Somewhat easy	0
There are so many different recommendations about preventing cancer, it's hard to know which ones to follow. - Somewhat disagree/ Strongly disagree	-0.0632766	There are so many different recommendations about preventing cancer, it's hard to know which ones to follow. - Somewhat disagree/ Strongly disagree	-0.0835329	There are so many different recommendations about preventing cancer, it's hard to know which ones to follow. - Somewhat disagree/ Strongly disagree	0	There is not much you can do to lower your chances of cancer? Strongly disagree/Somewhat disagree	0
There are so many different recommendations about preventing cancer, it's hard to know which ones to follow. -Not sure/Refused	1.42637	There are so many different recommendations about preventing cancer, it's hard to know which ones to follow. -Not sure/Refused	0.133203	There are so many different recommendations about preventing cancer, it's hard to know which ones to follow. -Not sure/Refused	0	There is not much you can do to lower your chances of cancer? Not sure/Refused	0
Cancer is most often caused by a person's behavior or lifestyle. - Somewhat disagree/Strongly disagree	0.00221516	Cancer is most often caused by a person's behavior or lifestyle. - Somewhat disagree/Strongly disagree	0.00370276	Cancer is most often caused by a person's behavior or lifestyle. - Somewhat disagree/Strongly disagree	0	There are so many different recommendations about preventing cancer, it's hard to know which ones to follow. - Somewhat disagree/ Strongly disagree	-0.0454937
Cancer is most often caused by a person's behavior or lifestyle. - Not sure/ Refused	-0.381666	Cancer is most often caused by a person's behavior or lifestyle. - Not sure/ Refused	0.0155809	Cancer is most often caused by a person's behavior or lifestyle. - Not sure/ Refused	0	There are so many different recommendations about preventing cancer, it's hard to know which ones to follow. - Not sure/Refused	0.740011
About how long has it been since you last visited a doctor for a routine check up? - Within past 5 years (2 years but less than 5 years ago)	0	About how long has it been since you last visited a doctor for a routine check up? - Within past 5 years (2 years but less than 5 years ago)	0	About how long has it been since you last visited a doctor for a routine check up? - Within past 5 years (2 years but less than 5 years ago)	0	Cancer is most often caused by a person's behavior or lifestyle. - Somewhat disagree/Strongly disagree	0
About how long has it been since you last visited a doctor for a routine check up? - Within the past year/Within past 2 years (1 year but less than 2 years ago)	0	About how long has it been since you last visited a doctor for a routine check up? - Within the past year/Within past 2 years (1 year but less than 2 years ago)	0	About how long has it been since you last visited a doctor for a routine check up? - Within the past year/Within past 2 years (1 year but less than 2 years ago)	0	Cancer is most often caused by a person's behavior or lifestyle. - Not sure/ Refused	0
Overall, how would you rate the quality of health care you received in the past 12 months? - Good	0.692656	Overall, how would you rate the quality of health care you received in the past 12 months? - Good	-0.310498	Overall, how would you rate the quality of health care you received in the past 12 months? - Good	0.54679	About how long has it been since you last visited a doctor for a routine check up?- Within past 5 years (2 years but less than 5 years ago)	0
Overall, how would you rate the quality of health care you received in the past 12 months? - Fair/ Poor	1.03118	Overall, how would you rate the quality of health care you received in the past 12 months? - Fair/ Poor	-0.143579	Overall, how would you rate the quality of health care you received in the past 12 months? - Fair/ Poor	0.434457	About how long has it been since you last visited a doctor for a routine check up? - Within the past year/Within past 2 years (1 year but less than 2 years ago)	0
Overall, how would you rate the quality of health care you received in the past 12 months? - Not sure/ Refused	0	Overall, how would you rate the quality of health care you received in the past 12 months? - Not sure/ Refused	-0.628965	Overall, how would you rate the quality of health care you received in the past 12 months? - Not sure/ Refused	0.123459	Overall, how would you rate the quality of health care you received in the past 12 months? - Good	0.787656
Age	-0.0186742	Age	0	Age	0.044004	Overall, how would you rate the quality of health care you received in the past 12 months? - Fair/ Poor	1.03458
Body Mass Index (BMI)	0	Body Mass Index (BMI)	0	Body Mass Index (BMI)	0	Overall, how would you rate the quality of health care you received in the past 12 months? - Not sure/ Refused	0
						Age	0.321118
Physical/Neighborhood-Level : NHB Population	Coefficient	Physical/Neighborhood-Level: Hispanic Population	Coefficient	Physical/Neighborhood-Level: NHW Population	Coefficient	Body Mass Index (BMI)	0
(Intercept)	-2.06636	(Intercept)	-0.714653	(Intercept)	-2.64351	Physical/Neighborhood-Level: Total Population	Coefficient
ICE-Income Quartile 3	0	ICE-Income Quartile 3	0	ICE-Income Quartile 3	0	(Intercept)	-2.18374
ICE-Income Quartile 2	0	ICE-Income Quartile 2	0	ICE-Income Quartile 2	0	ICE-Income Quartile 3	0
ICE-Income Quartile 1- Concentrated Poverty	0	ICE-Income Quartile 1- Concentrated Poverty	0	ICE-Income Quartile 1- Concentrated Poverty	0	ICE-Income Quartile 2	0
ICE-Race Quartile 3	0	ICE-Race Quartile 3	0	ICE-Race Quartile 3	0	ICE-Income Quartile 1- Concentrated Poverty	0
ICE-Race Quartile 2	0	ICE-Race Quartile 2	0	ICE-Race Quartile 2	0	ICE-Race Quartile 3	0.00993513
ICE-Race Quartile 1- High concentration of NHB	0	ICE-Race Quartile 1- High concentration of NHB	0	ICE-Race Quartile 1- High concentration of NHB	0	ICE-Race Quartile 2	0.107798
ICE Race+Income Quartile 3	0	ICE Race+Income Quartile 3	0	ICE Race+Income Quartile 3	0.919106	ICE-Race Quartile 1- High concentration of NHB	0.0292916
ICE Race+Income Quartile 2	0	ICE Race+Income Quartile 2	0	ICE Race+Income Quartile 2	-0.247221	ICE Race+Income Quartile 3	0.708485
ICE Race+Income Quartile 1 - Concentrated Poverty of NHB	0	ICE Race+Income Quartile 1 - Concentrated Poverty of NHB	0	ICE Race+Income Quartile 1 - Concentrated Poverty of NHB	0.355119	ICE Race+Income Quartile 2	0.0180215
Yost Index Quintile 4	0	Yost Index Quintile 4	0	Yost Index Quintile 4	-0.389699	ICE Race+Income Quartile 1 - Concentrated Povery of NHB	0.265984
Yost Index Quintile 3	0	Yost Index Quintile 3	0	Yost Index Quintile 3	1.12125	Yost Index Quintile 4	0
Yost Index Quintile 2	0	Yost Index Quintile 2	0	Yost Index Quintile 2	1.32409	Yost Index Quintile 3	0
Yost Index Quintile 1 - Low SES	0	Yost Index Quintile 1 - Low SES	0	Yost Index Quintile 1 - Low SES	0.756442	Yost Index Quintile 2	0
Living in same house as 1 year ago	0	Living in same house as 1 year ago	0	Living in same house as 1 year ago	0	Yost Index Quintile 1 - Low SES	0
% Poor English	0	% Poor English	0	% Poor English	0	Living in same house as 1 year ago	-0.0633352
Household Isolation	0	Household Isolation	0	Household Isolation	0	% Poor English	0.726765
Median-Household Income	0	Median-Household Income	0	Median-Household Income	0	Household Isolation	0
% overcrowding	4.72221	% overcrowding	0	% overcrowding	0	Median-Household Income	0
% with Access to Transportation (1 or more vehicles)	0.516878	% with Access to Transportation (1 or more vehicles)	0	% with Access to Transportation (1 or more vehicles)	0.372829	% overcrowding	-0.399537
						% with Access to Transportation (1 or more vehicles)	0.592474
*LASSO model equation logit(P(Y)) = α + Xβ Where X is the matrix with columns representing the 41 covariates in Table 1, and the objective function is minimized subject to ‖β‖1≤𝑡, where t is the regularization parameter.

## Sheet: Table S1E
Table S1E: First Multivariable Analysis Model* Results: Total Population (n=447)
	Odds Ratio Estimate	Lower CI	Upper CI	ProbZ	Overall P-value
Sociocultural Environment
Socio-Demographics
Age	0.974	0.9502	0.9983	0.0364	0.0448
Race					0.5861
Non-Hispanic Black	1.29	0.5442	3.0582	0.5631
Hispanic	0.88	0.334	2.3184	0.7959
Non-Hispanic White	ref.
Center					0.0052
Temple University Hospital	2.6757	1.4258	5.0214	0.0022
Fox Chase Cancer Center	ref.
Home rental or ownership					0.0543
Rent/Other	0.5619	0.314	1.0056	0.0522
Own	ref.
Cancer-Related Risk Behaviors
Alcohol Use					0.261
Yes	1.3866	0.7779	2.4717	0.2677
No	ref.
Economic Variables
Household Income					0.0661
Low (Less than $10,000 to under $20,000)	0.5544	0.1822	1.6863	0.2986
Mid ($20,000 to under $75,000)	0.3612	0.1338	0.9752	0.0445
High (above $75,000 )	ref.
Not sure/Refused	1.1839	0.2422	5.7875	0.8349
How often in the past 12 months would you say you were worried or stressed about having enough money to buy nutritious meals (food insecurity)?					0.023
Always/Usually	0.4162	0.2004	0.8645	0.0188
Sometimes	0.4464	0.2369	0.8411	0.0126
Never/Rarely	ref.
Social Support Network
How often do you get the social and emotional support you need?					0.2183
Always/Usually	ref.
Rarely/Never	2.0043	0.8644	4.6473	0.1052
Sometimes	1.1009	0.5729	2.1154	0.773
Health Care System Measures
Healthcare Access
Overall, how would you rate the quality of health care you received in the past 12 months?					0.4247
Excellent/Very Good	ref.
Good	0.9501	0.5176	1.7439	0.8688
Fair/Poor	0.6565	0.2525	1.7068	0.388
Not sure/Refused	0.2625	0.0513	1.3428	0.1083
Physical/Neighborhood-level variables
ICE-Race (Quartiles)					0.9959
1 High Concentration of NHB	0.8388	0.0651	10.8057	0.8928
2	0.8934	0.1498	5.3291	0.9016
3	0.8266	0.1683	4.0601	0.8146
4 High Concentration of NHW	ref.
ICE Race+Income (Quartiles)					0.0923
1 Concentrated Poverty of NHB	0.5229	0.0445	6.1497	0.6061
2	1.1192	0.23	5.4448	0.8891
3	0.2133	0.0496	0.9167	0.0378
4 Concentration Affluence of NHW	ref.
% Overcrowding					0.0306
High	0.5305	0.296	0.9509	0.0332
Low	ref.
*Multivariable statistical model equation logit(P(Y)) = α + X1β1 + X2β2 + X3β3 Where X1 contains the sociocultural environmental variables, X2 contains the health care system variables, and X3 contains the neighborhood variables. Variables in X1, X2, X3 were selected based on results of the univariate and LASSO models, with refinement using backward selection. Note that covariate effects are meas…
